# Supplementary material for: Disulfide bridge-dependent dimerization triggers FGF2 membrane translocation into the extracellular space
Source: eLife. 2024 Jan 22;12:RP88579. doi: 10.7554/eLife.88579 (PMC10945597; doi:10.7554/eLife.88579)
Supplement: Figure 2—source data 2. [file elife-88579-fig2-data2.zip]

Archive with 2 entries (2 files):
- Figure 2ΓÇôSource Data 2.pdf
- __MACOSX/._Figure 2ΓÇôSource Data 2.pdf
