# Supplementary material for: Disulfide bridge-dependent dimerization triggers FGF2 membrane translocation into the extracellular space
Source: eLife. 2024 Jan 22;12:RP88579. doi: 10.7554/eLife.88579 (PMC10945597; doi:10.7554/eLife.88579)
Supplement: Figure 8—source data 1. [file elife-88579-fig8-data1.zip › Figure 8ΓÇôSource Data 1.xlsx]

## Sheet: Fig.8D
Cluster ID	Probability
1	0.201423
2	0.255872
3	0.148256
4	0.0901068
5	0.0637722
6	0.0185053
7	0.101779
8	0.120285
